# Supplementary material for: Theoretical Implications of a Pre-Erythrocytic Plasmodium vivax Vaccine for Preventing Relapses
Source: Trends Parasitol. 2017 Apr;33(4):260–3. doi: 10.1016/j.pt.2016.12.011 (PMC5380217; doi:10.1016/j.pt.2016.12.011)
Supplement: Supplementary file 1 [file mmc1.r]

library(deSolve)

######################################################################################
######################################################################################
##         ##                                                                       ##
##   ####  ##  #####   ####  #####   ####  #     # ##### ###### ##### #####   ###   ##
##  ##  ## ##  ##  ## ##  ## ##  ## ##  ## ##   ## ##      ##   ##    ##  ## ##     ##
##  ##  ## ##  #####  ###### #####  ###### ####### ####    ##   ####  #####   ###   ## 
##  ##  ## ##  ##     ##  ## ## ##  ##  ## ## # ## ##      ##   ##    ## ##     ##  ##
##   ####  ##  ##     ##  ## ##  ## ##  ## ##   ## #####   ##   ##### ##  ##  ###   ##
##         ##                                                                       ##
######################################################################################
######################################################################################


##############################
## 0.1. Simulation parameters


##############################
## 0.2. Human parameters

aa = 0.21      ## mosquito biting frequency on humans
bb = 0.5       ## probability of mosquito to human transmission
cc = 0.25      ## probability of human to mosquito transmission
rr = 1/30      ## duration of blood-stage infection (P. vivax)


##############################
## 0.3. Mosquito parameters

gg = 0.13      ## mosquito death rate
nn = 12        ## duration of sporogony

mm = 1.75         ## number of mosquitoes per person


##############################
## 0.4. Relapse parameters (binary)

ff      = 1/50    ## Time to first relapse
gamma_L = 1/250   ## Duration of hypnozoite carriage


##############################
## 0.5. Relapse parameters (within-host density model)

H_max = 50

N_hpz = 8  # 20
N_spz = 20 # 20

alpha = ff*log(N_hpz+1)/N_hpz
mu    = (gamma_L*N_hpz-ff)*log(N_hpz+1)/N_hpz

P_r = alpha/(mu+alpha)


##############################
## 0.6. Vaccine efficacy parameters 

VE_inf = 0.5

VE_par = N_spz*VE_inf/( 1 + (N_spz-1)*VE_inf )


############################################################
############################################################
##        ##                                              ##
##   ##   ##  #### #   ## ####     #     #  ####  ####    ##
##  ###   ##   ##  ##  ## ## ##    ##   ## ##  ## ## ##   ##  
##   ##   ##   ##  ### ## ##  ##   ####### ##  ## ##  ##  ##
##   ##   ##   ##  ## ### ## ##    ## # ## ##  ## ## ##   ##
##  ####  ##  #### ##  ## ####     ##   ##  ####  ####    ##
##        ##                                              ##
############################################################
############################################################

############################################################
## 1.1 Stochastic simulation of time with blood-stage infection

T_BS_sim <- function( V_inf, V_rel )
{
	######################################################
	## Number of hypnozoites drawn from a 
	## geometric distribution

	NN = 1 + rgeom(1, 1/N_hpz)
	NN = rbinom( 1, NN, 1-V_rel )


	######################################################
	## Initial blood-stage infection depends on V_inf 
	
	II = rbinom(1, 1, 1-V_inf)


	######################################################
	## Create matrix for tracking infection
	## both blood-stage and liver-stage 

	T_track <- matrix(NA, nrow=1, ncol=3)
	colnames(T_track) <- c("time", "BS", "NN")
	T_track[1,] <- c(0, II, NN)


	######################################################
	## Begin stochastic simulation of hypnozoite depletion

	while( NN > 0 )
	{
		#################################################
		## Case with BS infection
		
		if( II==1 )
		{
			tt = rexp(1, rr + NN*(alpha+mu) )

			if( rr/(rr + NN*(alpha+mu)) > runif(1) )
			{
				II = 0
			}else{
				NN = NN - 1
			}
		}

		#################################################
		## Case without BS infection

		if( II==0 )
		{
			tt = rexp(1, NN*(alpha+mu) )

			if( alpha/(alpha+mu) > runif(1) )
			{
				II = 1
				NN = NN - 1
			}else{
				NN = NN - 1
			}
		}

		#################################################
		## Bind on output

		T_track <- rbind( T_track, c(tt, II, NN) )	
	}

	##################################################
	## Case with no hypnozoites but BS parasitemia

	if( (NN==0) && (II==1) )
	{
		tt = rexp(1, rr )
	
		II = 0	
		
		T_track <- rbind( T_track, c(tt, II, NN) )
	}	

	#####################################################
	## Return time with blood-stage parasitemia

	sum(T_track[1+which(T_track[,2]==1),1])	
}


############################################################
## 1.2 Repeated sampling of stochastic function


T_BS_sim_rep <- function( V_inf, V_rel, N_rep )
{
	T_BS_sum = 0

	for(j in 1:N_rep)
	{
		T_BS_sum = T_BS_sum + T_BS_sim( V_inf, V_rel )
	}

	T_BS_sum/N_rep
}


############################################################
## 1.2 Calculate time with BS parasitemia across a range
##     of efficacies against relapses

N_seq = 20

V_rel_seq <- seq(from=0, to=1, length=N_seq)
T_BS_seq <- rep(NA, length=N_seq)

for(i in 1:N_seq)
{
	T_BS_seq[i]= T_BS_sim_rep( 0.5, V_rel_seq[i], 100000 )
}


T_BS_0 = T_BS_sim_rep( 0, 0, 100000 )


################################################################
################################################################
##          ##                                                ##
##   ####   ##  #####   ####  #####    #     #  ####  ####    ##
##  ##  ##  ##  ##  ## ##  ## ##  ##   ##   ## ##  ## ## ##   ##  
##     ##   ##  #####  ##  ## #####    ####### ##  ## ##  ##  ##
##    ##    ##  ##     ##  ## ##       ## # ## ##  ## ## ##   ##
##   #####  ##  ##      ####  ##       ##   ##  ####  ####    ##
##          ##                                                ##
################################################################
################################################################


############################################################
############################################################
## 2.1 Define density ODE model

Pv_den_mod <- function(t, x, vac_par)
{          
	#####################################
      ## Extract vaccine parameters

	VE_inf = vac_par[1]
	VE_rel = vac_par[2]
	V_cov  = vac_par[3]

 
	#####################################
      ## Declare variables

	dS_H = rep(0, length=H_max+1)      ## susceptible humans x hypnozoites (not vaccinated)
	dI_H = rep(0, length=H_max+1)      ## infected humans x hypnozoites (not vaccinated)

	dS_H_vac = rep(0, length=H_max+1)  ## susceptible humans x hypnozoites (vaccinated)
	dI_H_vac = rep(0, length=H_max+1)  ## infected humans x hypnozoites (vaccinated)

	dS_M = 0                           ## susceptible mosquitoes
	dI_M = 0                           ## infectious mosquitoes


	S_H     = x[1:(H_max+1)]
	I_H     = x[(H_max+2):(2*H_max+2)]

	S_H_vac = x[(2*H_max+3):(3*H_max+3)]
	I_H_vac = x[(3*H_max+4):(4*H_max+4)]

	S_M = x[4*H_max+5]
	I_M = x[4*H_max+6]
	
	
	######################################
	## Hypnozoite moving matrix: non-vaccinated

	p_geo = 1/(N_hpz+1)

	geo_mat = matrix(0, nrow=H_max+1, ncol=H_max+1)

	for(i in 1:H_max)
	{
		geo_mat[i,i:(H_max+1)] = p_geo*(1-p_geo)^( 0:(H_max+1-i) )
	}

	geo_mat[,H_max+1] = 1 - rowSums(geo_mat[,-(H_max+1)]) 


	######################################
	## Hypnozoite moving matrix: vaccinated

	p_geo_vac = 1/(N_hpz*(1-VE_rel)+1)

	geo_vac_mat = matrix(0, nrow=H_max+1, ncol=H_max+1)

	for(i in 1:H_max)
	{
		geo_vac_mat[i,i:(H_max+1)] = p_geo_vac*(1-p_geo_vac)^( 0:(H_max+1-i) )
	}

	geo_vac_mat[,H_max+1] = 1 - rowSums(geo_vac_mat[,-(H_max+1)]) 


	###################################################
	## Transmission dynamics - differential equations

	lam         = mm*aa*bb*I_M
	lam_mat     = lam*geo_mat
	lam_vac_mat = lam*geo_vac_mat

	lam_mosq = aa*cc*sum( I_H + I_H_vac )

	
	###############################
	## Non-vaccinated humans

	dS_H[1]       = - lam*S_H[1] + rr*I_H[1] + mu*S_H[2]
	dI_H[1]       = - lam*I_H[1] - rr*I_H[1] + (mu+alpha)*I_H[2] + alpha*S_H[2] + lam_mat[1,1]*(S_H[1]+I_H[1])

	for(i in 2:H_max)
	{
		dS_H[i] = - lam*S_H[i] + rr*I_H[i] - (i-1)*(mu+alpha)*S_H[i] + i*mu*S_H[i+1]         
		dI_H[i] = - lam*I_H[i] - rr*I_H[i] - (i-1)*(mu+alpha)*I_H[i] + i*(mu+alpha)*I_H[i+1] + i*alpha*S_H[i+1] + sum( lam_mat[,i]*(S_H+I_H) )
	}
	
	dS_H[H_max+1] = - lam*S_H[H_max+1] + rr*I_H[H_max+1] - H_max*(mu+alpha)*S_H[H_max+1]
	dI_H[H_max+1] = - lam*I_H[H_max+1] - rr*I_H[H_max+1] - H_max*(mu+alpha)*I_H[H_max+1] + sum( lam_mat[,H_max+1]*(S_H+I_H) )


	###############################
	## Vaccinated humans

	dS_H_vac[1]   = - lam*S_H_vac[1] + rr*I_H_vac[1] + mu*S_H_vac[2]                            + VE_inf*lam_vac_mat[1,1]*(S_H_vac[1]+I_H_vac[1]) 
	dI_H_vac[1]   = - lam*I_H_vac[1] - rr*I_H_vac[1] + (mu+alpha)*I_H_vac[2] + alpha*S_H_vac[2] + (1-VE_inf)*lam_vac_mat[1,1]*(S_H_vac[1]+I_H_vac[1])

	for(i in 2:H_max)
	{
		dS_H_vac[i] = - lam*S_H_vac[i] + rr*I_H_vac[i] - (i-1)*(mu+alpha)*S_H_vac[i] + i*mu*S_H_vac[i+1]                                + VE_inf*sum( lam_vac_mat[,i]*(S_H_vac+I_H_vac) ) 
		dI_H_vac[i] = - lam*I_H_vac[i] - rr*I_H_vac[i] - (i-1)*(mu+alpha)*I_H_vac[i] + i*(mu+alpha)*I_H_vac[i+1] + i*alpha*S_H_vac[i+1] + (1-VE_inf)*sum( lam_vac_mat[,i]*(S_H_vac+I_H_vac) )
	}
	
	dS_H_vac[H_max+1] = - lam*S_H_vac[H_max+1] + rr*I_H_vac[H_max+1] - H_max*(mu+alpha)*S_H_vac[H_max+1] + VE_inf*sum( lam_vac_mat[,H_max+1]*(S_H_vac+I_H_vac) )
	dI_H_vac[H_max+1] = - lam*I_H_vac[H_max+1] - rr*I_H_vac[H_max+1] - H_max*(mu+alpha)*I_H_vac[H_max+1] + (1-VE_inf)*sum( lam_vac_mat[,H_max+1]*(S_H_vac+I_H_vac) )


	###############################
	## Mosquitoes

	dS_M = gg - lam_mosq*(exp(-gg*nn)-I_M) - gg*S_M
	dI_M =      lam_mosq*(exp(-gg*nn)-I_M) - gg*I_M
	
	
	#####################################
	## Return output in list format

	list( c(dS_H, dI_H, dS_H_vac, dI_H_vac, dS_M, dI_M) )
}


############################################################
############################################################
## 2.2 Combined output of density model

Pv_den_run <- function( vac_par )
{
	VE_inf = vac_par[1]
	VE_rel = vac_par[2]
	V_cov  = vac_par[3]

	vac_null <- c(0,0,0)

	

	######################################
	######################################
	## Part 1: run to equilibrium

	ode_times_part1 = seq(from=-30*365, to=5*365, by=1)

	start_H_novac = rep( 1/( 2*(H_max+1) ), length=2*(H_max+1) )
	start_H_vac   = rep( 0, length=2*(H_max+1) )
	start_M       = c(0.97, 0.03)

	Pv_den_start_part1 = c( start_H_novac, start_H_vac, start_M)

	Pv_den_part1 = as.data.frame(lsoda(y=Pv_den_start_part1, times=ode_times_part1, func=Pv_den_mod, parm=vac_null))


	######################################
	######################################
	## Part 2: implement vaccination

	ode_times_part2 = seq(from=5*365+1, to=20*365, by=1)

	start_H_novac = as.numeric(Pv_den_part1[nrow(Pv_den_part1),2:(2*H_max+3)])
	start_H_vac   = as.numeric(Pv_den_part1[nrow(Pv_den_part1),(2*H_max+4):(4*H_max+5)])
	start_M       = as.numeric(Pv_den_part1[nrow(Pv_den_part1),(4*H_max+6):(4*H_max+7)])

	start_H_vac   = V_cov*start_H_novac
	start_H_novac = (1-V_cov)*start_H_novac
	
	Pv_den_start_part2 <- c( start_H_novac, start_H_vac, start_M)
	
	Pv_den_part2 = as.data.frame(lsoda(y=Pv_den_start_part2, times=ode_times_part2, func=Pv_den_mod, parm=vac_par))


	######################################
	######################################
	## Part 3: stitch together and output

	Pv_den_out <- rbind( Pv_den_part1, Pv_den_part2 )

	OUT <- matrix(NA, nrow=nrow(Pv_den_out), ncol=8)
	colnames(OUT) <- c("time", "PvPR_all", "PvHpzR_all", "PvPR_vac", "PvHpzR_vac", "PvPR_novac", "PvHpzR_novac", "I_M")  

	OUT[,1] <- Pv_den_out[,1]
	OUT[,2] <- rowSums( Pv_den_out[,c( (H_max+3):(2*H_max+3), (3*H_max+5):(4*H_max+5) )] )	
	OUT[,3] <- rowSums( Pv_den_out[,c( 3:(H_max+2), (H_max+4):(2*H_max+3), (2*H_max+5):(3*H_max+4), (3*H_max+6):(4*H_max+5) )] )
	OUT[,4] <- rowSums( Pv_den_out[,(3*H_max+5):(4*H_max+5)] )/V_cov
	OUT[,5] <- rowSums( Pv_den_out[,c( (2*H_max+5):(3*H_max+4), (3*H_max+6):(4*H_max+5) )] )/V_cov
	OUT[,6] <- rowSums( Pv_den_out[,(H_max+3):(2*H_max+3)] )/(1-V_cov)
	OUT[,7] <- rowSums( Pv_den_out[,c( 3:(H_max+2), (H_max+4):(2*H_max+3) )] )/(1-V_cov)
	OUT[,8] <- Pv_den_out[,4*H_max+7]

	OUT[which(OUT[,1]<=max(ode_times_part1)),c(4,5)] <- OUT[which(OUT[,1]<=max(ode_times_part1)),c(2,3)]

	OUT[which(OUT[,1]<=max(ode_times_part1)),c(6,7)] <- OUT[which(OUT[,1]<=max(ode_times_part1)),c(2,3)]

	OUT	
}


##########################################################################
##########################################################################
## 2.3 Simulate binary model

Pv_den_1 <- Pv_den_run( c(VE_inf, 0.0, 0.7) )

Pv_den_2 <- Pv_den_run( c(VE_inf, VE_inf, 0.7) )

Pv_den_3 <- Pv_den_run( c(VE_inf, VE_par, 0.7) )


##############################################
##############################################
##          ##                              ##
##   ####   ##  #####  ##     ####  ######  ##
##  ##  ##  ##  ##  ## ##    ##  ##   ##    ##
##     ##   ##  #####  ##    ##  ##   ##    ##
##  ##  ##  ##  ##     ##    ##  ##   ##    ##
##   ####   ##  ##     #####  ####    ##    ##
##          ##                              ##
##############################################
##############################################


##tiff(file="Figure2.tif", width=16, height=10, units="cm", res=500)


lay.mat <- rbind( c(1,3), 
                  c(2,4), 
                  c(2,5) )
layout(lay.mat, heights=c(20,1,1))
layout.show(5)

main.size = 1.75
lab.size  = 1.2
axis.size = 1
line.size = 1.5


#####################################################
##                                                 ##
## PANEL 1: Individual-level impact                ##
##                                                 ##
#####################################################

par(mar=c(2.5,3,2,1))
par(mgp=c(1.5,0.5,0))


plot(x=V_rel_seq, y=T_BS_seq, 
lwd=2, type='l',
xlim=c(0,1.01), ylim=c(0,300),
xaxs='i', yaxs='i', xaxt='n', yaxt='n', bty='n',
xlab=expression(paste("V"[rel], ": efficacy against relapses")),
ylab="duration of blood-stage parasitemia (days)",
main="(a) Individual-level impact",
cex.main=main.size, cex.lab=lab.size, cex.axis=axis.size)


polygon(x=c(V_rel_seq,rev(V_rel_seq)), y=c( rep(0,N_seq), rep(0.5/rr,N_seq) ), col="gray20")

polygon(x=c(V_rel_seq,rev(V_rel_seq)), y=c( rep(0.5/rr,N_seq), rev(T_BS_seq) ), col="gray70" )


points(x=V_rel_seq, y=rep(0.5/rr,N_seq), lwd=2, type='l')


points(x=V_rel_seq, y=rep(T_BS_0,N_seq), lwd=2, type='l', lty="dashed")


axis(1, at=c(0, 0.25, 0.5, 0.75, 1), label=c("0%", "25%", "50%", "75%", "100%"), cex.axis=axis.size)
axis(2, at=c(0,50,100,150,200,250,300), label=c(0,50,100,150,200,250,300), cex.axis=axis.size)


##############################################
## Add the legend to the bottom of the plot ##
##############################################

##############################################
## Add the legend to the bottom of the plot ##
##############################################

par(mar = c(0,0,0,0))
plot.new()
legend(x='center', 
	legend = c( "blood-stage parasitemia from primary infection", "blood-stage parasitemia from relapses" ),
       fill = c("gray20", "gray70"), border=c("gray20", "gray70"), ncol=1,
       cex=0.9, bty="n")


##plot.new()

#####################################################
##                                                 ##
## PANEL 2: Population-level impact                ##
##                                                 ##
#####################################################

par(mar=c(2.5,3,2,1))
par(mgp=c(1.5,0.5,0))


plot( x=Pv_den_1[,1], y=Pv_den_1[,2], type='l', lwd=line.size, col="red", 
xlim=c(0,20*365), ylim=c(0,1), 
xaxs='i', yaxs='i', xaxt='n', yaxt='n', bty='n',
xlab="time (years)", ylab="prevalence",
main="(b) Population-level impact",
cex.main=main.size, cex.lab=lab.size, cex.axis=axis.size)


axis(1, at=c(0,5,10,15,20)*365, label=c(0,5,10,15,20), cex.axis=axis.size)
axis(2, at=c(0, 0.25, 0.5, 0.75, 1), label=c("0%", "25%", "50%", "75%", "100%"), cex.axis=axis.size)


points( x=Pv_den_1[,1], y=Pv_den_1[,3], type='l', lwd=line.size, col="orange")


points( x=Pv_den_2[,1], y=Pv_den_2[,2], type='l', lwd=line.size, lty="dashed", col="red")

points( x=Pv_den_2[,1], y=Pv_den_2[,3], type='l', lwd=line.size, lty="dashed", col="orange")


points( x=Pv_den_3[,1], y=Pv_den_3[,2], type='l', lwd=line.size, lty="dotted", col="red")

points( x=Pv_den_3[,1], y=Pv_den_3[,3], type='l', lwd=line.size, lty="dotted", col="orange")


##############################################
## Add the legend to the bottom of the plot ##
##############################################

par(mar = c(0,0,0,0))
plot.new()
legend(x='center', legend = c( "parasite prevalence", "hypnozoite prevalence" ),
       fill = c("red", "orange"), border=c("red", "orange"), ncol=2,
       cex=0.9, bty="n")


##############################################
## Add the legend to the bottom of the plot ##
##############################################

par(mar = c(0,0,0,0))
plot.new()
legend(x='center', legend = c( expression(paste("V"[inf], " = 50%, ", "V"[rel], " = 0%  ")),
                               expression(paste("V"[inf], " = 50%, ", "V"[rel], " = 50%  ")),
                               expression(paste("V"[inf], " = 50%, ", "V"[rel], " = 95%  ")) ),
       col="black", ncol=3, lwd=1, lty=c(1,2,3),
       cex=0.65, bty="n")


##dev.off()

 
